# Supplementary material for: UV-Cured Green Polymers for Biosensorics: Correlation of Operational Parameters of Highly Sensitive Biosensors with Nano-Volumes and Adsorption Properties
Source: Materials (Basel). 2022 Sep 23;15(19):6607. doi: 10.3390/ma15196607 (PMC9572821; doi:10.3390/ma15196607)
Supplement: Supplementary file 1 [file materials-15-06607-s001.zip]

Archive with 1 entries (1 files):
- materials-1917304-supplementary.pdf
